# Supplementary material for: Combined Analysis of Pharmaceutical Active Ingredients and Transcriptomes of Glycyrrhiza uralensis Under PEG6000-Induced Drought Stress Revealed Glycyrrhizic Acid and Flavonoids Accumulation via JA-Mediated Signaling
Source: Front Plant Sci. 2022 Jun 13;13:920172. doi: 10.3389/fpls.2022.920172 (PMC9234494; doi:10.3389/fpls.2022.920172)
Supplement: Supplementary file 1 [file Data_Sheet_1.ZIP]

Archive with 3 entries (2 files):
- Supp Figures and Tables/Supplementary Figures S1-S4 submit 20220226.docx
- Supp Figures and Tables/Supplementary Table S1-S11 sumbit 20220226.xlsx
- Supp Figures and Tables/
