# Supplementary material for: Combined Analysis of Pharmaceutical Active Ingredients and Transcriptomes of Glycyrrhiza uralensis Under PEG6000-Induced Drought Stress Revealed Glycyrrhizic Acid and Flavonoids Accumulation via JA-Mediated Signaling
Source: Front Plant Sci. 2022 Jun 13;13:920172. doi: 10.3389/fpls.2022.920172 (PMC9234494; doi:10.3389/fpls.2022.920172)
Supplement: Supplementary file 1 [file Data_Sheet_1.ZIP › Supp Figures and Tables/Supplementary Table S1-S11 sumbit 20220226.xlsx]

## Sheet: Table S1
Supplementary Table S1. List of quantitative compounds and MRM parameters.
compounds	tR(min)	Relative molecular weight	Ionization mode	MS(m/z)	MS2(m/z)	Cone voltage /V	Collision energy /eV
Gibberellin A3	0.92	346.3	ESI-	344.9	134.9*	2	18
					201	2	24
Licochalcone A	3.04	338.3	ESI-	336.9	119.9*	2	26
					305	2	22
Glabridin	3.23	324.3	ESI-	322.9	134.9*	2	18
					201	2	24
Abscisic acid	2	264	ESI-	263.2	153.0*	22	12
					204	22	18
Brassinolide	2.9	480.6	ESI+	481.1	445.2*	4	12
					95	4	28
Liquiritigenin	1.97	256.2	ESI+	257.1	136.9*	92	24
					146.9	92	18
Isoliquiritigenin	2.48	256.2	ESI+	256.9	136.8*	2	24
					146.9	2	18
Zeatin	0.54	219.2	ESI+	219.9	135.9.*	46	16
					147.9	46	16
Jasmonic acid	2.36	210	ESI-	209.1	59.0*	2	14
Glycyrrhetinic acid	3.8	470.7	ESI-	469.1	355.0*	100	44
					409.1	100	46
Liquiritin	0.84	418.3	ESI-	416.9	254.9*	52	20
					134.9	52	30
Indole-3-acetic acid	1.8	138	ESI+	176.1	129.9	4	34
Glycyrrhizic acid	2.45	822.9	ESI-	821.1	350.8*	62	42
					112.9	62	56
* denotes quantitative ions.

## Sheet: Table S2
Supplementary Table S2. Linear regression equation for the detected compounds.
Component	Linear equation	R2	Linear range(ng·mL-1)
Gibberellin A3	Y=286.38X -220.19	0.995	1.0～100
Licochalcone A	Y= 539.90X -241.33	0.9992	0.9～100
Glabridin	Y=758.19X+646.01	0.9982	5.2～100
Abscisic acid	Y=103.72X-99.05	0.9956	1.2～100
Brassinolide	Y=239.97X-235.64	0.9951	5.9～100
Liquiritigenin	Y= 307.8X+110.33	0.9974	4.5～100
Isoliquiritigenin	Y=10490.7X-2826.18	0.9987	1.2～1004
Zeatin	Y=19407.1X-7648.03	0.9983	1.2～100
Jasmonic acid	Y=82.16X -323.94	0.9947	10.5～100
Glycyrrhetinic acid	Y=209.48X -205.57	0.9945	1.2～100
Liquiritin	Y=1128.98X-794.88	0.999	1.0～100
Indoleacetic acid	Y=156.13X-229.93	0.9959	5.0～100
Glycyrrhizic acid	Y=267.33X-141.83	0.9969	1.0～100

## Sheet: Table S3
Supplementary Table S3. Primers used for validation of RNA-seq data by qRT-PCR.
Gene Name	Gene ID	Forward primer	Reverse primer	Pathway
HMGR	Gu0037s02618	CGGGAGTGTACCTGACCAAC	AATGCCGAAGAAGGCCATGA	Glycyrrhizic acid biosynthesis pathway
SQS1	Gu0089s08825	TCCTCAAGGTCTCTCGCAGT	ACAGTGTCAAGGGCTCGAAG
SQS2	Gu0017s02413	CGCCTTCGTTATTCAGCAGC	TCGTGCCACATGAAAAGTGC
β-AS	Gu1733s27628	GCCGCTCGTCTCCATTTCTA	TGCGGATAGGTGATGTGCAG
CYP88D6	Gu0561s23451	GTTGGCACGATGTAGACCCA	CATTGCTAGCGCCTTGTGAC
CHS	Gu0336s18105	AGTTGGTGAGATCCGCAAGG	TCACTGTTGGTGATGCGGAA	Liquiritin biosynthesis pathway
CHI1	Gu5711s45445	CTTCGAAGAGCTGCGTGACA	TGGGCCACACTGTTCTCAAT
OPR	Gu0178s13230	AAGCAGTAGCACAAGGCGAT	TGGTTAGAGGTGCATTGAGCTT	JA biosynthesis pathway
Lectin	Gu0100s08376	CTGATGCAGAGCTTCAAATCGAG	TTCGGAAGGAAGGTTGAGGTAAG

## Sheet: Table S4
Supplementary Table S4. Throughput of RNA-seq data
Tissue parts	Underground parts					Aerial parts
Sample	0h	2h	6h	12h	24h	0h	2h	6h	12h	24h
Clean reads	4.96998e+07	49383480	43759760	47809194	51700386	4.69872e+07	42946540	47301250	47756586	46462748
Clean bases	7295140899	7325257315	6479388365	7098781444	7425071958	6971049344	6403008937	7007128507	7092870684	6925574289
Total reads	47756586	49383480	43759760	47809194	51700386	4.84322e+07	42946540	47301250	47756586	46462748
Total mapped	4.40331e+07	45608415	39614523	43371951	44852855	42810159	39640623	43318737	43052599	42954346
Uniquely mapped	42736822	44159593	38476188	42114540	43395919	4.17021e+07	3849375	42093759	41647060	41694444
Raw reads	50322804	49865826	44218028	48231884	52599736	4.73898e+07	43363060	47716688	48313030	46777088
Raw bases	7598743404	7529739726	6676922228	7283014484	7942560136	7.15587e+09	6547822060	7205219888	7295267530	7063340288
Total mapped(%)	88.56	92.36	90.53	90.72	86.76	91.11	92.3	91.58	90.15	92.45
Uniquely mapped(%)	85.96	89.42	87.93	88.09	83.94	88.56	89.63	88.99	87.21	89.74

## Sheet: Table S5
Supplementary Table S5. KEGG enrichment analysis of the up-regulated DEGs (UDEGs) and down-regulated DEGs (DDEGs) under PEG6000 treatment.
	Gene number	Pathway id	Description	Ratio_in_study	Pvalue
UDEGs in aerial parts	60	map04141	Protein processing in endoplasmic reticulum	60/761	1.67646e-18
	9	map00920	Sulfur metabolism	9/761	8.76913e-05
	13	map00941	Flavonoid biosynthesis	13/761	0.000487216
	15	map00561	Glycerolipid metabolism	15/761	0.000577462
	30	map00940	Phenylpropanoid biosynthesis	30/761	0.000695122
	25	map00500	Starch and sucrose metabolism	25/761	0.000941506
	17	map00270	Cysteine and methionine metabolism	17/761	0.00172404
	12	map00900	Terpenoid backbone biosynthesis	12/761	0.00373891
	14	map00052	Galactose metabolism	14/761	0.00385513
	13	map00710	Carbon fixation in photosynthetic organisms	13/761	0.00519418
	12	map00592	alpha-Linolenic acid metabolism	12/761	0.00590586
	11	map00360	Phenylalanine metabolism	11/761	0.00607158
	8	map00910	Nitrogen metabolism	8/761	0.00607352
	35	map04075	Plant hormone signal transduction	35/761	0.00613812
	7	map00945	Stilbenoid, diarylheptanoid and gingerol biosynthesis	7/761	0.0101933
	8	map00380	Tryptophan metabolism	8/761	0.0121617
	9	map00350	Tyrosine metabolism	9/761	0.0121656
	10	map04712	Circadian rhythm - plant	10/761	0.0139955
	18	map00010	Glycolysis / Gluconeogenesis	18/761	0.0216309
	4	map00750	Vitamin B6 metabolism	4/761	0.0244628
	13	map00620	Pyruvate metabolism	13/761	0.0259227
	9	map00030	Pentose phosphate pathway	9/761	0.0306
	4	map00450	Selenocompound metabolism	4/761	0.0337671
	7	map05163	Human cytomegalovirus infection	7/761	0.03896
	9	map00071	Fatty acid degradation	9/761	0.0405754
	6	map00591	Linoleic acid metabolism	6/761	0.0412549
	10	map00330	Arginine and proline metabolism	10/761	0.0412955
	2	map00785	Lipoic acid metabolism	2/761	0.0417857
	18	map00520	Amino sugar and nucleotide sugar metabolism	18/761	0.0436343
	11	map04217	Necroptosis	11/761	0.0437618
DDEGs in aerial parts	32	map00240	Pyrimidine metabolism	32/763	7.29939e-07
	23	map03030	DNA replication	23/763	9.36243e-05
	32	map00230	Purine metabolism	32/763	0.00010922
	17	map03008	Ribosome biogenesis in eukaryotes	17/763	0.000113484
	17	map04218	Cellular senescence	17/763	0.000160746
	10	map00860	Porphyrin and chlorophyll metabolism	10/763	0.000729322
	21	map03013	RNA transport	21/763	0.00388622
	10	map03410	Base excision repair	10/763	0.00404406
	13	map04217	Necroptosis	13/763	0.0085543
	18	map03440	Homologous recombination	18/763	0.0101351
	9	map00970	Aminoacyl-tRNA biosynthesis	9/763	0.0247082
	3	map03450	Non-homologous end-joining	3/763	0.0277877
	2	map04926	Relaxin signaling pathway	2/763	0.0290818
UDEGs in underground parts	24	map00941	Flavonoid biosynthesis	24/715	1.48225e-12
	21	map00900	Terpenoid backbone biosynthesis	21/715	4.04546e-09
	41	map00940	Phenylpropanoid biosynthesis	41/715	4.33203e-09
	20	map00360	Phenylalanine metabolism	20/715	6.2193e-09
	9	map00909	Sesquiterpenoid and triterpenoid biosynthesis	9/715	3.40905e-07
	7	map00300	Lysine biosynthesis	7/715	5.42673e-06
	26	map00010	Glycolysis / Gluconeogenesis	26/715	8.12806e-06
	8	map00943	Isoflavonoid biosynthesis	8/715	1.55985e-05
	6	map00944	Flavone and flavonol biosynthesis	6/715	1.62083e-05
	26	map00520	Amino sugar and nucleotide sugar metabolism	26/715	3.49706e-05
	19	map00620	Pyruvate metabolism	19/715	3.54812e-05
	19	map00270	Cysteine and methionine metabolism	19/715	0.000103594
	15	map00260	Glycine, serine and threonine metabolism	15/715	0.000299243
	9	map00945	Stilbenoid, diarylheptanoid and gingerol biosynthesis	9/715	0.000377011
	25	map00500	Starch and sucrose metabolism	25/715	0.000380997
	4	map00072	Synthesis and degradation of ketone bodies	4/715	0.000829091
	13	map00592	alpha-Linolenic acid metabolism	13/715	0.00119505
	7	map00950	Isoquinoline alkaloid biosynthesis	7/715	0.00186018
	10	map00280	Valine, leucine and isoleucine degradation	10/715	0.00200451
	11	map00030	Pentose phosphate pathway	11/715	0.00254958
	5	map00750	Vitamin B6 metabolism	5/715	0.00344249
	4	map00261	Monobactam biosynthesis	4/715	0.00396073
	7	map00640	Propanoate metabolism	7/715	0.00561904
	10	map00460	Cyanoamino acid metabolism	10/715	0.00779218
	9	map00350	Tyrosine metabolism	9/715	0.00827868
	7	map00591	Linoleic acid metabolism	7/715	0.00943135
	9	map00400	Phenylalanine, tyrosine and tryptophan biosynthesis	9/715	0.0100295
	10	map00071	Fatty acid degradation	10/715	0.0110293
	13	map00480	Glutathione metabolism	13/715	0.0112076
	12	map00052	Galactose metabolism	12/715	0.0146373
	8	map00020	Citrate cycle (TCA cycle)	8/715	0.0186909
	7	map00902	Monoterpenoid biosynthesis	7/715	0.0222038
	9	map04712	Circadian rhythm - plant	9/715	0.024993
	24	map04141	Protein processing in endoplasmic reticulum	24/715	0.0255377
	9	map00630	Glyoxylate and dicarboxylate metabolism	9/715	0.0456371
DDEGs in underground parts	6	map00280	Valine, leucine and isoleucine degradation	6/364	0.00783129
	5	map00860	Porphyrin and chlorophyll metabolism	5/364	0.0144375
	4	map00730	Thiamine metabolism	4/364	0.0146334
	5	map00250	Alanine, aspartate and glutamate metabolism	5/364	0.0267387
	6	map00051	Fructose and mannose metabolism	6/364	0.0330392
	3	map00511	Other glycan degradation	3/364	0.0362823

## Sheet: Table S6
Supplementary Table S6. Expression level of the UDEGs involved in plant hormone signal transduction pathway in aerial parts.
Phytohormone	Gene_id	Gene name	0h	2h	6h	12h	24h
IAA	Gu1977s43011	AUX1, LAX	19.2133	11.8467	24.91	50.58	22.9067
	Gu0041s07125	IAA	8.8	262.763	8.75	3.44667	199.453
	Gu0124s11965	IAA	4.69333	1.62	3.22667	7.87	4.71333
	Gu0200s11154	SAUR	12.8633	23.73	13.3067	14.3333	55.0133
	Gu0698s16592	SAUR	6.00667	15.0133	3.57	2.31667	50.76
	Gu1929s41463	SAUR	44.5033	82.4767	35.7033	21.4433	82.9533
	Gu0839s39832	GH3	3.59667	1	4.74667	9.48	2.33667
ZT	Gu2383s31059	AHP	45.92	72.1833	49.96	55.3533	114.863
	Gu0082s07607	ARR-B	29.3433	78.4967	27.12	42.03	72.86
GA3	Gu0095s07074	GID1	10.49	53.4267	9.47	8.63	46.19
	Gu0158s11331	GID1	17	80.2067	17.0233	18.6333	50.0733
	Gu0447s16634	PIF3	7.24667	64.24	9.83	4.37	42.8267
ABA	Gu0440s21862	PYL	20.4333	73.5167	20.98	8.06333	56.94
	Gu0537s24608	PP2C	15.8333	43.13	15.8833	20.5233	33.9767
	Gu0099s14961	SnRK2	11.5867	166.7	22.1833	9.32667	126.717
	Gu2238s33932	SnRK2	12.98	65.4067	14.9633	30.9233	138.443
	Gu0133s10380	ABF	20.1033	88.5933	25.05	23.0133	78.21
	Gu0514s17576	ABF	30.6833	63.42	36.2467	33.45	61.5633
	Gu0821s20782	ABF	10.3	14.24	9.62667	14.2733	24.2567
ET	Gu0445s19997	EBF1_2	17.26	31.82	13.4033	20.7533	29.5333
	Gu0237s14395	ETR, ERS	29.54	66.16	34.69	40.96	72.2667
	Gu0837s27495	ETR, ERS	4.81333	10.81	4.28667	5.6	19.9733
BR	Gu0133s10364	BKI1	3.28333	1.30667	7.56	20.8633	4.04667
	Gu0263s13576	CYCD3	79.0033	10.25	33.1667	85	29.74
JA	Gu0194s16345	JAR1_4_6	10.34	46.4	14.7333	11.8667	37.5267
	Gu0012s00534	JAZ	123.87	410.487	109.28	59.31	269.587
	Gu0047s03994	JAZ	13.2167	70.37	18.5433	7.34	45.8167
	Gu2299s36262	JAZ	24.7867	76.2067	21.6367	23.46	63.76
	Gu3817s41938	JAZ	143.08	276.51	141.44	91.8933	124.1
	Gu0099s14930	MYC2	22.62	45.3967	25.81	18.2333	44.3767
SA	Gu0288s19858	TGA	17.2767	38.9033	19.5933	12.9467	33.51
	Gu0322s20894	TGA	30.1167	71.0967	30.56	19.7167	64.1367

## Sheet: Table S7
Supplementary Table S7. Expression level of the UDEGs related to flavonoids active components biosynthesis under PEG6000 treatment at different time.
Plant tissue parts	Gene_name	Gene id	Expression level (TPM)
			0h	2h	6h	12h	24h
Underground parts	PAL	Gu0059s06316	2.31	19.0933	9.41667	11.2167	13.48
		Gu0163s11136	2.66333	20.6033	6.28667	8.74333	8.76667
		Gu0163s11137	1.98667	14.08	5.12667	5.78667	7.03333
		Gu0327s26461	16.5933	405.923	53.41	70.3633	205.67
		Gu7164s47115	2.22333	20.8267	7.56667	10.05	6.71
		Gu0106s11717	19.63	38.43	42.1367	56.3667	31.6433
	C4H	Gu1446s35038	425.947	798.02	634.267	1103.02	1201.41
		Gu1446s35040	83.2567	332.833	247.377	458.45	406.137
		Gu1446s35041	74.24	593.947	305.287	588.157	625.773
	4CL	Gu0681s27307	5.61	17.63	11.2667	15.2767	8.09
		Gu0731s24682	9.98333	15.2533	18.0167	21.1667	11.54
		Gu0051s03417	7.04333	64.9367	22.63	38.9233	38.9267
		Gu0910s20578	12.08	52.8967	11.0867	13.52	19.3067
	ACC	Gu0332s14976	22.3833	89.8933	32.48	39.1267	45.95
		Gu0332s14977	43.1633	324.623	70.8267	99.6167	187.967
	CHS	Gu0336s18105	6.28667	154.193	27.5267	55.64	122.427
		Gu0424s26890	378.45	1224.52	508.787	456.397	1591.09
		Gu0051s03428	21.05	137.713	163.57	344.937	313.207
		Gu0397s20478	1.59667	12.0233	17.0133	56.0767	54.7267
		Gu0218s11627	7.90667	49.82	44.5	83.7067	105.763
	Ⅱ-CHI(CHI1)	Gu5711s45445	41.4267	193.537	175.927	438.277	484.4
	IFS	Gu0721s27409	26.1167	406.1	408.83	780.8	923.053
	HI4OMT	Gu0721s27413	5.38667	201.083	46.49	89.83	139.773
	HIDH	Gu0094s07841	7.87	24.6733	40.5567	96.42	61.7833
	I2'H	Gu0234s15060	23.5967	129.833	139.013	323.23	432.37
		Gu0234s15064	14.31	165.85	222.213	459.787	481.093
	VR	Gu0950s29446	20.4533	150.26	123.673	348.093	460.62
	PTR	Gu0578s21013	12.3067	87.5367	120.2	275.727	195.327
Aerial parts	PAL	Gu0106s11717	24.7833	47.2467	17.2667	23.54	73.0167
		Gu0163s11136	13.2133	13.8267	7.52667	10.91	27.0933
		Gu0163s11137	10.4733	18.72	7.83	9.71667	22.0367
		Gu0163s11138	7.45333	10.75	4.81	6.05333	25.6933
		Gu0327s26461	76.0567	151.98	66.4533	35.15	188.653
		Gu7164s47115	11.3733	15.7833	8.1	12.0467	23.5433
	4CL	Gu0910s20578	5.51667	34.47	5.5	5.49667	25.9633
		Gu3091s37488	10.32	9.92667	5.16667	15.24	50.3533
	C4H	Gu1446s35041	267.35	347.63	186.993	165.433	531.71
	CHS	Gu0051s03431	13.2467	14.3167	6.94333	29.2333	47.2233
		Gu6062s44203	5.75333	11.8033	6.70667	3.07333	15.1167
	Ⅱ-CHI(CHI1)	Gu5711s45445	13.28	42.1667	22.7733	14.0467	47.4433
	IFS	Gu0721s27409	13.4633	64.6133	25.1967	37.9133	55.8233
	HI4OMT	Gu0721s27413	8.76667	8.85	9.89	11.2633	21.8467
	VR	Gu0950s29446	6.82333	16.5167	10.5167	15.7633	47.3133

## Sheet: Table S8
Supplementary Table S8. Expression level of the UDEGs related to glycyrrhizic acid biosynthesis under PEG6000 treatment at different time.
Plant tissue parts	Gene_name	Gene id	Expression level (TPM)
			0h	2h	6h	12h	24h
Underground parts	DXS	Gu1653s28824	6.47	50.9367	52.33	121.063	120.38
	DXR	Gu0198s08751	30.7733	77.3133	63.9267	80.5933	147.65
	HDS	Gu0066s06230	25.1133	100.223	92.09	163.503	168.633
	HDR	Gu0065s04264	64.4233	184.127	116.843	157.05	191.003
	HMGS	Gu0195s12841	56.52	3057.15	131.003	299.143	929.063
	HMGCR	Gu0203s12900	18.42	78.8433	17.14	25.6	29.3167
		Gu0037s02618	27.6533	203.887	38.3533	61.18	165.847
		Gu0682s24324	71.65	396.663	69.6867	77.4533	93.83
	MK	Gu0069s04081	15.24	120.307	19.6433	23.0633	35.22
	PMK	Gu0343s25703	18.53	113.173	25.25	23.0867	29.8467
	MVD	Gu0002s00233	17.2133	369.267	21.6533	35.4667	47.5433
	IPI	Gu0085s08890	71.4467	1007.38	131.277	224.383	435.263
	FDPS	Gu0088s07722	35.7967	487.197	47.8933	54.3733	117.08
		Gu0364s18043	8.09	79.27	19.5467	19.25	17.8567
	SQS	Gu0017s02413	47.2633	657.337	70.0633	78.3667	152.153
		Gu0089s08825	32.43	907.103	42.3533	71.5367	155.603
	SQLE, ERG1	Gu0363s15358	10.4933	338.71	25.39	31.7333	86.4733
		Gu2907s33935	33.1033	499.363	65.9433	62.33	149.857
	β-AS	Gu1733s27628	16.3967	1199.22	57.5333	95.6567	392.913
	CYP88D6	Gu0561s23443	0.653333	66.7133	2.80667	7.03	15.6267
		Gu0561s23451	5.45	188.927	11.67	24.9033	46.6667
	CYP72A154	Gu0890s19071	47.3567	776.963	58.76	111.35	382.71
		Gu0726s27881	15.3367	1308.69	48.9433	113.117	238.47
		Gu1936s32203	26.6	728.127	68.7767	96.93	283.757
	UGT73P12	Gu0629s20915	17.4733	1233.53	92.49	93.9567	602.903
Aerial parts	DXS	Gu1653s28824	13.2267	17.04	14.94	39.8467	21.7667
	HDS	Gu0066s06230	131.3	463.99	192.387	77.0267	273.287
	HDR	Gu0065s04264	440.447	1771.71	685.843	157.803	788.963
	IPI	Gu0085s08890	232.627	475.217	302.04	231.71	308.96

## Sheet: Table S9
Supplementary Table S9. Expression level of the downstream genes annotated in glycyrrhizic acid biosynthesis pathway in the underground and aerial parts under PEG6000 treatment at different time.
Gene	Gene_id	Expression level (TPM)
		Underground parts					Aerial parts
		0h	2h	6h	12h	24h	0h	2h	6h	12h	24h
β- AS	Gu1733s27628	16.3967	1199.22	57.5333	95.6567	392.913	7.32667	0.646667	0.523333	1.07667	0.573333
CYP88D6	Gu0561s23443	0.653333	66.7133	2.80667	7.03	15.6267	0	0	0	0	0
	Gu0561s23447	0	0	0	0	0	0	0	0	0	0
	Gu0561s23451	5.45	188.927	11.67	24.9033	46.6667	0.013333	0.023333	0	0	0.036667
	Gu0572s19034	0.843333	2.37667	1.63	3.80333	2.49333	0.093333	0.106667	0.263333	0.13	0.143333
CYP72A154	Gu0726s27881	15.3367	1308.69	48.9433	113.117	238.47	5.52333	0.32	2.29	0.913333	0.84
	Gu0758s19978	86.7933	57.89	90.0933	88.7	62.12	196.333	134.543	90.21	73.1167	99.1867
	Gu0890s19071	47.3567	776.963	58.76	111.35	382.71	12.09	11.9733	4.9	5.03	7.35
	Gu1936s32203	26.6	728.127	68.7767	96.93	283.757	11.97	8.92	3.93667	3.52333	7.25667
	Gu2597s38051	9.43333	53.5533	17.6633	11.9633	32.51	0.233333	0.026667	0.11	0.08	0.126667
	Gu8614s46591	0.056667	2.85333	1.48	2.77667	5.56667	0.033333	0.276667	0.096667	0.746667	0
UGT73P12	Gu0629s20915	17.4733	1233.53	92.49	93.9567	602.903	8.06667	1.41	1.1	5.96	1.3

## Sheet: Table S10
Supplementary Table S10. Expression level of the UDEGs related to JA synthesis and signal transduction pathway under PEG6000 treatment at different time.
Plant tissue parts	Gene_name	Gene id	Expression level (TPM)
			0h	2h	6h	12h	24h
Underground parts	LOX2	Gu0467s22333	21.76	72.7333	41.7067	40.27	36.8333
	AOS	Gu0213s16107	18.7533	85.5967	32.32	26.9633	21.5067
		Gu3562s44258	14.6133	225.023	24.74	17.17	18.25
	AOC	Gu0039s04195	23.4267	49.64	14.01	4.42	5.16
		Gu0815s35014	15.4667	55.7033	26.29	19.9133	11.3333
	OPR	Gu0094s07890	6.92667	25.7333	12.3833	13.6033	37.9
		Gu0178s13231	2.94333	11.8067	3.71667	3.67667	6.43333
		Gu0178s13230	35.53	128.187	46.0767	43.5667	56.88
	OPCL	Gu1041s27454	44.7	148.777	74.7667	74.05	70.4
	ACAA	Gu0305s25122	20.6167	185.427	26.25	22.8067	40.1267
	MFP2	Gu0357s18118	36.7167	131.367	48.65	53.2733	85.1333
	JAR1	Gu0121s09699	20.3333	13.13	22.7567	21.71	57.8533
	JAZ	Gu0047s03994	5.84667	276.167	23.2233	5.44333	9.38333
		Gu1007s26105	15.9667	123.997	27.8333	14.07	24.1367
		Gu0178s13197	4.04	29.86	6.43333	5.61667	5.1
		Gu0714s22854	40.12	131.197	39.14	39.6967	54.4667
		Gu0012s00534	42.07	368.757	50.7733	41.6733	46.66
		Gu2299s36262	26.04	487.3	38.9767	23.1933	35.4933
	MYC2	Gu3343s45195	40.9167	140.123	69.25	41.3533	53.2933
Aerial parts	LOX2S	Gu0203s12890	9.47	14.3967	6.17	8.66667	39.8867
		Gu0355s13938	21.2433	34.7733	22.8333	21.4133	65.83
		Gu0467s22333	17.42	57.3333	20.8367	12.0567	40.7767
	AOC	Gu0039s04195	54.3533	23.82	45.71	24.5967	12.2433
	OPR	Gu0094s07890	5.91667	12.98	6.05333	5.76	34.64
	MFP2	Gu0152s12735	10.43	14.0367	7.43	6.18333	13.14
		Gu0357s18118	23.2933	49.93	22.8167	25.9	58.4567
	JAR1	Gu0194s16345	10.34	46.4	14.7333	11.8667	37.5267
	JAZ	Gu0012s00534	123.87	410.487	109.28	59.31	269.587
		Gu0047s03994	13.2167	70.37	18.5433	7.34	45.8167
		Gu2299s36262	24.7867	76.2067	21.6367	23.46	63.76
		Gu3817s41938	143.08	276.51	141.44	91.8933	124.1
	MYC2	Gu0099s14930	22.62	45.3967	25.81	18.2333	44.3767

[truncated: 1 more sheets: Table S11]
